# Supplementary material for: Automated inference of disease mechanisms in patient-hiPSC-derived neuronal networks
Source: Commun Biol. 2025 May 20;8:768. doi: 10.1038/s42003-025-08209-2 (PMC12092834; doi:10.1038/s42003-025-08209-2)
Supplement: Supplementary file 4 — Supplementary Data 1 [file 42003_2025_8209_MOESM4_ESM.xlsx]

## Sheet: Figure1
Values in Figure
	Ground Truth											Posterior Mode											Low probability
MFR	1.77278	1.64124	1.92542	1.93783	1.85848	1.99382	1.93903	1.7268	1.91747	1.80962		1.7833	1.56896	1.66834	1.666	1.58338	1.84573	1.76611	1.85014	1.56856	1.66767		3.39737	3.45187	3.49071	3.54036	3.46208	3.48383	3.46101	3.49818	3.47195	3.41002
NBR	0.116954	0.031897	0.180748	0.106322	0.170115	0.031897	0.180748	0.074425	0.202012	0.116954		0.159483	0.085058	0.106322	0.138219	0.106322	0.212644	0.127587	0.19138	0.063793	0.148851		0.09569	0.09569	0.09569	0.085058	0.148851	0.202012	0.085058	0.074425	0.106322	0.116954
NBD	0.038036		0.041008	0.025734	0.041082	0.043187	0.040413	0.132786	0.036816	0.034956		0.035461	0.032984	0.04184	0.037122	0.03762	0.03346	0.032885	0.039456	0.032489	0.028654		0.036847	0.033612	0.039819	0.043088	0.027678	0.018518	0.038482	0.046102	0.036788	0.032471
PSIB	1.39554	2.24318	1.86619	0.61794	1.93722	0.283493	1.82784	0.918951	1.80875	1.32361		1.50943	1.07134	1.25164	1.35836	1.49332	1.61077	1.14113	1.79947	0.862587	1.27464		2.38392	2.37971	2.38986	2.38272	2.38832	2.37719	2.39785	2.39405	2.39715	2.38822
#FBs	0.016923	0.676911	0.0219	0.016923	0.016923	0.022564	0.017918	0.048351	0.017813	0.016923		0.015795	0.016923	0.016923	0.016923	0.016923	0.01523	0.015513	0.016923	0.016923	0.014505		0.018803	0.016923	0.020683	0.016923	0.018132	0.016923	0.016923	0.016923	0.016923	0.018461
CVIBI	0.947655	0.962482	0.619114	1.88458	0.226267	1.24216	0.251303	2.26393	0.608314	1.23806		1.17816	1.20976	1.40905	1.62788	0.500592	0.649953	1.809	0.757508	1.1017	1.31421		1.32274	0.894363	0.8545	0.135694	2.08707	2.80329	0.931691	0.199905	1.21502	1.48794
mean CC	1.46005	0.717793	1.64437	0.953965	1.47755	0.975446	1.50056	0.939099	1.56734	1.32289		1.63371	1.60858	1.38048	1.7288	1.73743	1.50483	1.57507	1.46348	1.50612	1.35587		2.84352	2.72016	2.76749	2.76166	2.89137	2.83887	2.87024	2.81721	2.88993	2.8856
sd CC	2.01023	2.17801	1.73632	1.75959	2.07519	1.83708	2.28593	2.33376	1.61279	2.32276		1.80274	2.11739	2.67136	1.93197	2.41304	2.03606	2.20997	2.25934	2.4977	2.2977		0.422506	1.7491	1.06215	1.17545	0.465985	0.847315	0.329923	0.997698	0.373402	0.328645
ISI dist	3.76696	3.42176	3.66212	3.55682	3.79281	3.43378	3.6544	3.48516	3.51833	3.67549		3.44849	3.61598	3.61249	3.43418	3.54197	3.57146	3.41236	3.55218	3.37965	3.83492		0.618529	0.73143	0.771457	0.697246	0.595702	0.740094	0.56407	0.724647	0.545332	0.567562
mean ISI	0.137958	0.04149	0.228567	0.045508	0.230315	0.033993	0.177202	0.044896	0.144582	0.114015		0.120622	0.120089	0.097965	0.114101	0.149988	0.103993	0.074961	0.12707	0.078371	0.115401		2.71968	2.58055	2.36465	2.53501	2.23748	2.18279	2.60353	2.637	2.31389	2.34072
sd ISI temp	0.254808	0.046934	0.439783	0.06326	0.397605	0.044529	0.326591	0.054005	0.280159	0.206297		0.250294	0.263446	0.182147	0.245297	0.312981	0.205589	0.161703	0.259896	0.159906	0.207226		2.69743	2.24681	2.30931	2.29732	2.40408	2.34879	2.43963	2.53031	2.34477	2.38451
sd ISI elec	0.569605	0.131582	0.779956	0.178181	0.883466	0.108785	0.658177	0.14291	0.468329	0.483656		0.387555	0.475608	0.344296	0.366713	0.523544	0.36089	0.237844	0.462714	0.252144	0.49269		0.37485	0.812804	0.661149	0.63581	0.205086	0.455166	0.301715	0.694186	0.18229	0.192631
MAC	1.08405	0.263734	1.62668	0.508226	2.60268	0.483798	2.30436	0.430114	1.75508	1.30905		1.50504	0.962017	1.30282	1.31946	1.77207	1.07815	1.14381	1.52039	1.10683	1.10558		3.32432	2.50358	3.43237	2.98426	3.21295	2.96778	2.75923	2.73823	3.31377	3.15415
Statistics
none

## Sheet: Figure2A
Values in Figure
MFR			NBR			NBD			PSIB			CVIBI			#FBs
In vitro	In silico		In vitro	In silico		In vitro	In silico		In vitro	In silico		In vitro	In silico		In vitro	In silico
3.75139	8.65312		2.75	2.25		1.09227	1.19583		44.0652	71.4337		0.371908	0.334692		0.745455	1
4.82333	8.9901		2.65	2.625		1.17217	1.40714		32.9014	77.7939		0.437654	0.238133		0.735849	1
8.51292	6.91771		0.6	1.125		1.84375	1.25		31.3519	50.5044		0.742314	0.130667		1	1
6.12042	5.44792		3.4	1.5		1.64706	0.5875		74.4843	58.26		0.095262	0.631534		1.08824	1
14.0732	11.0026		2.6	2.625		1.6125	1.44286		83.1259	66.9491		0.197388	0.43088		1	1
3.85208	13.3469		2.8	4.5		1.17991	1.40417		53.4091	81.71		0.164089	0.237037		0.982143	1
5.55625	9.78438		4.1	2.625		1.35305	1.17143		70.9336	66.1823		0.035195	0.231013		1.07317	1
8.29562	11.9099		1.3	4.125		1.70096	1.18409		49.067	77.9114		0.304483	0.186067		1	1
Statistics
Mann-Whitney Test			Mann-Whitney Test			Mann-Whitney Test			Mann-Whitney Test			Mann-Whitney Test			Mann-Whitney Test
p	0.065		p	0.878		p	0.3282		p	0.1605		p	0.7984		p	0.6821

## Sheet: Figure2E
Values in Figure
noise-noise	noise-gNa	noise-gK	noise-gAHP	noise-gAMPA	noise-gNMDA	noise-Conn%	noise-τD	noise-U(STD)	noise-Uasyn	gNa-noise	gNa-gNa	gNa-gK	gNa-gAHP	gNa-gAMPA	gNa-gNMDA	gNa-Conn%	gNa-tauD	gNa-U(STD)	gNa-Uasyn	gK-noise	gK-gNa	gK-gK	gK-gAHP	gK-gAMPA	gK-gNMDA	gK-Conn%	gK-tauD	gK-U(STD)	gK-Uasyn	gAHP-noise	gAHP-gNa	gAHP-gK	gAHP-gAHP	gAHP-gAMPA	gAHP-gNMDA	gAHP-Conn%	gAHP-tauD	gAHP-U(STD)	gAHP-Uasyn	gAMPA-noise	gAMPA-gNa	gAMPA-gK	gAMPA-gAHP	gAMPA-gAMPA	gAMPA-gNMDA	gAMPA-Conn%	gAMPA-tauD	gAMPA-U(STD)	gAMPA-Uasyn
1	-0.37728	0.061059	0.501893	0.476963	0.57876	0.278471	0.198595	-0.07362	-0.05845	-0.37728	1	-0.32742	-0.18851	0.037827	0.321825	0.014808	0.005332	0.132078	-0.0634	0.061059	-0.32742	1	-0.02007	0.241617	-0.00266	0.212457	-0.07395	-0.27107	-0.03118	0.501893	-0.18851	-0.02007	1	-0.42881	-0.32224	-0.26662	-0.37865	0.155598	-0.02874	0.476963	0.037827	0.241617	-0.42881	1	0.019658	-0.63331	0.190159	0.627491	0.004604
1	-0.04043	-0.03109	0.646318	0.238881	0.541289	0.409955	0.082085	-0.29897	-0.08828	-0.04043	1	-0.23818	-0.12121	-0.09797	0.329868	0.029801	0.009412	0.249985	-0.01893	-0.03109	-0.23818	1	0.008577	0.279536	0.167186	0.178139	-0.02562	-0.33144	-0.08561	0.646318	-0.12121	0.008577	1	-0.37347	-0.30784	-0.27382	-0.26486	0.241624	0.034371	0.238881	-0.09797	0.279536	-0.37347	1	-0.50842	-0.66786	-0.07221	0.584238	0.055892
1	-0.14995	-0.10165	0.598282	0.176192	0.347371	0.087537	0.219192	-0.41452	-0.09209	-0.14995	1	-0.26879	0.232569	-0.05135	0.303798	-0.04117	0.234105	0.221198	-0.01038	-0.10165	-0.26879	1	0.002592	0.289213	-0.119	0.088535	0.16497	-0.12115	-0.14571	0.598282	0.232569	0.002592	1	-0.23328	0.066799	0.255175	-0.43775	0.238291	-0.06588	0.176192	-0.05135	0.289213	-0.23328	1	-0.53898	-0.62033	-0.10388	0.519122	-0.05925
1	-0.4005	-0.03967	0.505025	0.254763	0.144065	0.159147	0.133229	-0.11586	-0.14104	-0.4005	1	-0.31818	0.178681	0.039091	-0.00867	0.171387	0.038172	0.11345	-0.04614	-0.03967	-0.31818	1	0.07873	0.257009	0.327243	0.259891	-0.18626	-0.43087	-0.0575	0.505025	0.178681	0.07873	1	-0.38218	-0.24144	-0.23756	-0.35342	0.253897	0.110266	0.254763	0.039091	0.257009	-0.38218	1	-0.70072	-0.66798	0.178099	0.58597	0.099186
1	-0.42257	-0.22646	0.335192	0.314348	0.582827	0.475253	-0.06535	-0.52139	0.298748	-0.42257	1	0.032167	0.505289	-0.15416	-0.21481	-0.19976	0.123265	0.166962	-0.20133	-0.22646	0.032167	1	0.146229	0.353115	0.191423	0.316956	-0.08097	-0.3977	0.006816	0.335192	0.505289	0.146229	1	-0.37376	-0.21256	-0.18126	-0.15361	0.109767	0.207057	0.314348	-0.15416	0.353115	-0.37376	1	-0.58231	-0.65675	0.152677	0.55523	-0.04378
1	-0.12979	-0.02805	0.294081	0.075264	0.31507	0.213887	0.062881	-0.30871	-0.17909	-0.12979	1	-0.1031	-0.01307	-0.32771	-0.04528	0.268869	0.189379	0.07295	-0.06544	-0.02805	-0.1031	1	0.187043	0.373123	0.073666	0.131374	-0.09689	-0.17259	-0.05774	0.294081	-0.01307	0.187043	1	-0.1349	-0.2123	0.133191	-0.34335	0.145082	0.302829	0.075264	-0.32771	0.373123	-0.1349	1	-0.29447	-0.41169	0.218387	0.386573	-0.00808
1	-0.08852	-0.14307	0.542262	0.261299	0.112733	0.271329	-0.0459	-0.31171	-0.11269	-0.08852	1	-0.38157	0.122965	0.10179	-0.07623	0.475546	-0.03546	0.066083	-0.0278	-0.14307	-0.38157	1	0.086262	0.238994	0.253071	0.048319	-0.12241	-0.29299	-0.09947	0.542262	0.122965	0.086262	1	-0.26407	-0.2718	-0.10066	-0.2812	0.348933	0.100756	0.261299	0.10179	0.238994	-0.26407	1	-0.61603	-0.41649	0.178609	0.479292	0.196777
1	-0.14295	-0.25526	0.630973	0.391917	0.254264	0.199122	0.198959	-0.46273	-0.17811	-0.14295	1	-0.04682	-0.11206	-0.06192	-0.04604	0.058939	-0.03636	0.103566	0.071273	-0.25526	-0.04682	1	-0.24571	0.047762	0.214472	0.085334	-0.16292	0.045948	-0.03902	0.630973	-0.11206	-0.24571	1	-0.00283	-0.34891	-0.1119	-0.10477	0.10599	-0.0713	0.391917	-0.06192	0.047762	-0.00283	1	-0.05352	-0.2411	0.18703	-0.01357	-0.05962
1	-0.4982	0.114756	0.608878	0.192014	0.417167	0.085121	0.340787	-0.04973	-0.0735	-0.4982	1	-0.30918	0.227991	-0.06002	0.412756	-0.00989	0.118193	0.09622	-0.06564	0.114756	-0.30918	1	-0.12818	0.284853	0.191505	0.270513	-0.13996	-0.38781	-0.00347	0.608878	0.227991	-0.12818	1	-0.26829	-0.15109	-0.23244	-0.33549	0.113052	0.03503	0.192014	-0.06002	0.284853	-0.26829	1	-0.62639	-0.79728	0.145956	0.640543	-0.01368
1	-0.59979	0.034569	0.171279	0.095641	-0.20033	0.556263	-0.06009	-0.36472	0.071375	-0.59979	1	-0.12297	0.048508	-0.05835	-0.18534	0.350892	-0.02147	0.070673	0.041387	0.034569	-0.12297	1	0.077354	0.270387	0.546458	-0.0095	-0.2992	-0.3288	-0.10106	0.171279	0.048508	0.077354	1	-0.11052	-0.29891	-0.09857	-0.24529	0.166917	0.106588	0.095641	-0.05835	0.270387	-0.11052	1	-0.66484	0.046755	0.24688	0.209104	-0.05728
1	-0.27444	-0.21326	0.416818	0.30305	0.345808	0.351043	-0.32	-0.33107	-0.11525	-0.27444	1	-0.36889	0.209697	0.254052	0.348235	0.292543	-0.27078	0.036513	-0.06093	-0.21326	-0.36889	1	0.127857	0.059763	0.317452	0.513062	-0.08854	-0.35072	-0.10273	0.416818	0.209697	0.127857	1	0.026508	-0.32248	-0.3216	-0.0665	0.30462	0.181572	0.30305	0.254052	0.059763	0.026508	1	-0.07652	-0.41129	-0.02733	-0.03409	-0.04576
1	0.273764	0.108972	0.388523	0.102491	0.045472	-0.0902	-0.38588	-0.37158	0.004755	0.273764	1	0.173683	0.315591	-0.63289	-0.48388	-0.31058	-0.00346	0.167001	-0.02321	0.108972	0.173683	1	0.088351	0.280377	0.218238	0.157119	-0.13545	-0.20599	-0.08628	0.388523	0.315591	0.088351	1	-0.22343	-0.21254	-0.43032	-0.03328	0.273714	0.042041	0.102491	-0.63289	0.280377	-0.22343	1	-0.5008	-0.03598	-0.45884	0.157584	-0.14634
1	-0.18636	-0.01856	0.472177	0.240113	0.393088	0.212139	0.232114	-0.04087	-0.12709	-0.18636	1	-0.24199	-0.01362	-0.18134	0.083492	0.314165	0.00688	0.085751	-0.15327	-0.01856	-0.24199	1	-0.10575	0.29718	0.267483	0.217714	-0.07038	-0.30506	-0.01825	0.472177	-0.01362	-0.10575	1	-0.22338	-0.18196	-0.15855	-0.36149	0.107232	0.053126	0.240113	-0.18134	0.29718	-0.22338	1	-0.57196	-0.49045	0.162902	0.598336	0.000923
1	-0.40425	-0.20542	0.384542	0.310084	0.093102	0.442449	-0.2141	-0.28654	-0.11777	-0.40425	1	0.028165	0.293908	-0.11079	-0.31227	0.104006	0.00872	0.203576	-0.09997	-0.20542	0.028165	1	0.13307	0.301034	0.471506	0.162043	-0.27948	-0.44503	-0.0489	0.384542	0.293908	0.13307	1	-0.37703	-0.22186	-0.15926	-0.23159	0.288626	0.22123	0.310084	-0.11079	0.301034	-0.37703	1	-0.63992	-0.03292	0.156369	0.415094	0.093266
1	-0.17046	-0.21409	0.559286	0.335823	0.495568	0.306006	0.027563	-0.38966	-0.30246	-0.17046	1	-0.235	0.23519	-0.08383	0.01469	0.011432	0.119824	0.212671	-0.1467	-0.21409	-0.235	1	0.068374	0.515222	0.364077	0.493323	-0.20106	-0.58378	-0.02083	0.559286	0.23519	0.068374	1	-0.22907	-0.02708	-0.21028	-0.10621	0.288122	0.367236	0.335823	-0.08383	0.515222	-0.22907	1	-0.67642	-0.78205	0.356564	0.67237	-0.03051
1	-0.01385	-0.07152	0.428539	0.241592	0.369636	0.270635	-0.13557	-0.31435	0.077118	-0.01385	1	-0.02783	0.380808	0.021151	0.171141	0.182183	0.037972	-0.18995	-0.0158	-0.07152	-0.02783	1	0.164284	-0.1684	0.28695	0.387547	-0.15852	0.093779	-0.16739	0.428539	0.380808	0.164284	1	0.597208	-0.3919	-0.39278	-0.52287	-0.07771	0.103072	0.241592	0.021151	-0.1684	0.597208	1	-0.45311	-0.43491	-0.11202	-0.34385	0.100539
1	-0.34828	0.102205	0.490278	0.203665	0.382171	-0.06652	0.150748	-0.17636	-0.04882	-0.34828	1	-0.11488	0.092807	-0.05378	0.399415	-0.1262	0.097199	0.0565	-0.00106	0.102205	-0.11488	1	0.023797	0.172902	0.104736	0.227734	-0.1652	-0.17737	-0.07175	0.490278	0.092807	0.023797	1	-0.32972	0.002724	-0.06792	-0.35436	0.344994	0.130682	0.203665	-0.05378	0.172902	-0.32972	1	-0.42961	-0.7056	0.253473	0.467118	0.048531
Statistics
One sample t-test for all. P-values:
<0,0001	0.1598	<0,0001	<0,0001	<0,0001	<0,0001	0.2835	<0,0001	0.0743	<0,0001		0.0003	<0,0001	0.0018	0.5128	0.6573	0.0093	<0,0001	0.0169	0.1598	0.0003		0.4767	<0,0001	<0,0001	<0,0001	<0,0001	<0,0001	<0,0001	<0,0001	<0,0001	0.4767		<0,0001	<0,0001	<0,0001	<0,0001	<0,0001	<0,0001	<0,0001	0.0018	<0,0001	<0,0001		<0,0001	<0,0001	<0,0001	<0,0001	0.0014	<0,0001
[truncated: 50 more columns]

## Sheet: Figure3B
Values in Figure
NBR			NBD			PSIB
In vitro	In silico		In vitro	In silico		In vitro	In silico
2.65	1.45833		0.423197	0.477624		0.970225	1.01553
2.2	1.2		0.310816	0.294833		0.943735	0.921084
2.06667	1		0.383743	0.669683		0.948898	1.08203
0.944444	0.545455		0.449501	0.450864		0.814255	0.804007
1.48	0.545455		0.605273	0.337537		0.801114	0.659371
2.25	1.90476		0.40853	0.225255		0.936404	0.972936
1.56522	2.23077		0.457214	0.320914		0.759067	0.926553
2.07143	1		0.191367	0.095043		0.919593	0.971345
1.30769	0.583333		0.208233	0.371521		0.927274	0.963429
3.11111	1.45454		0.23267	0.264296		0.908314	0.867612
Statistics
Mann-Whitney Test			Mann-Whitney Test			Mann-Whitney Test
p	0.0137		p	0.8534		p	0.315

## Sheet: Figure3D
Values in Figure
noise	gNa	gK	gAHP	gAMPA	gNMDA	Conn%	τD	U (STD)	U asyn		Shown in Fig 3C
3.8e-05	0.178587	0.178587	0.000582	0.716647	0.271914	0.000246	0.011512	0.005842	1.45e-07
0.002835	0.178587	0.548685	0.039195	0.067795	3.8e-05	0.000246	0.011512	0.005842	0.011512
0.005842	0.001315	0.002835	3.8e-05	0.112385	0.067795	0.178587	0.011512	4.81e-06	0.178587
0	0.005842	6e-10	0.001315	0.000582	0.000246	0.39594	0	1.06e-08	0.039195
4.93e-07	3.8e-05	0.001315	0.039195	0.000582	0.067795	3.8e-05	0	0	0.039195
0.067795	0.021708	0.869262	0.067795	4.93e-07	1.58e-06	1.39e-05	0	0.005842	9.91e-05
4.93e-07	0.39594	0.271914	0.271914	3.8e-05	0.067795	0	1e-10	0	0.067795		<--
0.548685	0.005842	0.548685	1.58e-06	0.067795	0.869262	0.067795	9.91e-05	0.548685	0.39594
3.8e-05	0.178587	0.271914	0.271914	4.05e-08	0.067795	9.91e-05	0.000246	0.869262	0.271914
4.81e-06	0.869262	0.002835	4.05e-08	0.005842	0.067795	0.002835	4.05e-08	0.039195	0.39594
Statistics
None

## Sheet: Figure 3F
Values in Figure
NBR			NBD			PSIB
In vitro	In silico		In vitro	In silico		In vitro	In silico
0.925926	1.04		0.892686	0.787037		0.9189	0.986445
1.40449	1.56522		0.488004	0.259125		0.9328	0.960547
1.23529	1.11765		0.635266	0.442265		0.919323	0.883901
0.618557	0.744681		1.36854	1.08999		0.957283	0.88293
0.692982	1.34286		1.12103	0.802578		0.753142	0.875377
0.91453	1.08696		0.731376	2.65545		0.919045	0.996214
0.921875	0.724138		0.824384	1.45946		0.975364	0.988136
1.22667	0.555556		0.520747	1.2948		0.974857	0.944808
1.17949	0.8		0.74974	1.43564		1.0008	0.937924
1.30089	0.935484		0.8652	0.578377		1.01512	0.96389
1.18182	1.27941		0.481373	0.822944		0.989333	1.03051
1.57778	1.45833		0.30426	0.090186		0.982717	0.945533
Statistics
Mann-Whitney Test			Mann-Whitney Test			Mann-Whitney Test
p	0.7987		p	0.5512		p	0.9323

## Sheet: Figure 3H
Values in Figure
noise	gNa	gK	gAHP	gAMPA	gNMDA	Conn%	τD	U (STD)	U asyn		Shown in Fig 4G
0.000582	0.271914	0.716647	0.39594	0.39594	0.716647	0.112385	0.178587	0.039195	0.000246
0.000246	0.39594	0.716647	0.271914	0.716647	0.716647	1.39e-05	6e-10	0.112385	0.178587		<--
0.716647	0.005842	0.39594	0.39594	0.067795	0.716647	0.966746	0.869262	0.021708	0.112385
0.716647	0.716647	0.548685	0.548685	0.716647	0.966746	0.39594	0.067795	1.39e-05	0.716647
1.39e-05	0.548685	0.966746	4.05e-08	0.271914	0.39594	0.178587	0.716647	0.716647	0.869262
0.39594	0.271914	0.716647	0.039195	0.178587	0.112385	0.716647	0.966746	0.011512	0.178587
0.001315	0.869262	0.112385	0.001315	0.716647	0.011512	0.021708	1e-10	0.271914	0.000246
9.91e-05	0.178587	0.716647	0.39594	0.716647	0.011512	0.716647	0.001315	9.91e-05	0.966746
3.8e-05	0.011512	0.39594	0.966746	0.997711	0.039195	0.271914	4.81e-06	1.58e-06	0.548685
0.005842	0.716647	0.966746	0.005842	0.001315	9.91e-05	0.271914	0.011512	0.869262	0.271914
9.91e-05	0.39594	0.021708	1.58e-06	0.716647	0.39594	0.067795	0.548685	0.039195	0.067795
0.005842	0.869262	0.869262	0.716647	0.966746	3.8e-05	0.178587	0.869262	0.000246	0.966746
Statistics
None

## Sheet: Figure 4C
Values in Figure
	DS1	DS2	GEFS1	GEFS2
noise	0.011512	0.000246	0	0.011512
gNa	0.005842	0.001315	9.91e-05	0.021708
gK	0.000582	0.011512	1.39e-05	2.6e-09
gAHP	0.548685	0.112385	0.178587	0.002835
gAMPA	0.39594	0.966746	0.178587	1.39e-05
gNMDA	1.39e-05	0.067795	0.001315	0.548685
Conn%	0.999995	0.011512	0.021708	0.021708
τD	0.716647	0	9.91e-05	1.58e-06
U (STD)	0	0	0	0
U asyn	0.000582	0	0.178587	0.021708
Shown in Fig 4B	^		^
Statistics
None

## Sheet: Figure 4F
Values in Figure											Shown in Fig 4E
noise	gNa	gK	gAHP	gAMPA	gNMDA	Conn%	τD	U (STD)	U asyn
0.021708	0.271914	0.39594	0.869262	0.067795	0.716647	0.0677947	0.002835	0.966746	0.966746
0.0115117	0.00131477	0.716647	0.271914	0.00283498	0.0217078	0.0115117	4.80753e-06	0.00131477	0.716647
4.93e-07	0.271914	0.000582	0.548685	0	0.271914	4.05e-08	0.869262	0.869262	0.000582		<--
Statistics
None

## Sheet: Supp Figure S1B
Values in Figure
noise	gNa	gK	gAHP	gAMPA	gNMDA	Conn%	τD	U (STD)	U asyn
0.132369	0.318236	0.136099	0.082296	0.074657	0.05606	0.060744	0.095524	0.135684	0.092509
0.115592	0.2647	0.126828	0.056507	0.098503	0.059242	0.225208	0.139683	0.099668	0.067852
0.092328	0.07403	0.296175	0.096887	0.211796	0.113873	0.201149	0.122103	0.168575	0.101602
0.043733	0.251889	0.046393	0.154069	0.243477	0.061028	0.063293	0.067489	0.110498	0.144044
0.204049	0.137291	0.291518	0.046658	0.065152	0.145803	0.076805	0.046582	0.254656	0.196082
0.100055	0.079966	0.086512	0.130801	0.069175	0.205203	0.068927	0.06387	0.134919	0.110569
0.291639	0.217507	0.128867	0.127325	0.117044	0.258612	0.053614	0.068133	0.145957	0.105286
0.050425	0.091696	0.093198	0.051415	0.206002	0.255765	0.063081	0.141603	0.0379	0.040472
0.068654	0.116533	0.029742	0.044879	0.197145	0.048495	0.082628	0.063844	0.063382	0.04142
0.119358	0.194829	0.264633	0.054498	0.07493	0.064209	0.15272	0.067514	0.116598	0.19522
0.109241	0.267693	0.184854	0.06316	0.075608	0.081296	0.089258	0.051633	0.082355	0.067809
0.029443	0.228012	0.100628	0.079059	0.101768	0.043226	0.082861	0.109038	0.175359	0.053198
0.285485	0.184304	0.199408	0.082029	0.074971	0.054499	0.194276	0.096551	0.036422	0.215615
0.020796	0.11037	0.09009	0.078735	0.142801	0.029679	0.158111	0.195004	0.037724	0.157295
0.247491	0.100359	0.135009	0.068766	0.24062	0.172948	0.082596	0.069644	0.185981	0.078213
0.080161	0.154969	0.033492	0.04201	0.155909	0.132209	0.056397	0.106382	0.024631	0.048924
0.090464	0.17545	0.086324	0.06792	0.078584	0.118781	0.067758	0.14443	0.056246	0.090114
0.117217	0.092641	0.121828	0.067235	0.205641	0.139127	0.065551	0.063292	0.064764	0.077426
0.038961	0.088225	0.133478	0.484423	0.337722	0.505974	0.112459	0.24028	0.093667	0.050404
0.044961	0.311503	0.094013	0.047772	0.138606	0.072736	0.046579	0.123054	0.088481	0.097711
0.025094	0.110454	0.08041	0.204058	0.184841	0.368915	0.160393	0.053498	0.032659	0.047859
0.04921	0.070329	0.061178	0.066258	0.044351	0.109406	0.060805	0.044995	0.018103	0.040662
0.046523	0.209129	0.071836	0.159491	0.073661	0.097812	0.122717	0.07542	0.038385	0.081628
0.041876	0.116311	0.121041	0.182723	0.079227	0.071177	0.092872	0.107112	0.026172	0.121326
0.058725	0.17153	0.071873	0.069367	0.175126	0.053431	0.058724	0.071088	0.048092	0.071505
Statistics
None

[truncated: 4 more sheets: Supp Figure S1C, Supp Figure S2A, Supp Figure S2D,E, Supp Figure S4]
